# Supplementary material for: Ambient Air Pollution Shapes Bacterial and Fungal Ivy Leaf Communities
Source: Microorganisms. 2021 Oct 3;9(10):2088. doi: 10.3390/microorganisms9102088 (PMC8540654; doi:10.3390/microorganisms9102088)
Supplement: Supplementary file 1 [file microorganisms-09-02088-s001.zip]

Archive with 1 entries (1 files):
- microorganisms-1404804-supplementary.pdf
